# Supplementary material for: Accessible New Non-Quantum Dot Cs2PbI2Cl2-Based Photocatalysts for Efficient Hole-Driven Photocatalytic Applications
Source: Molecules. 2024 Jul 9;29(14):3249. doi: 10.3390/molecules29143249 (PMC11278695; doi:10.3390/molecules29143249)
Supplement: Supplementary file 1 [file molecules-29-03249-s001.zip]

Archive with 1 entries (1 files):
- molecules-3068690-supplementary.pdf
